# Supplementary material for: Spectroscopic Probing of Solute–Solvent Interactions in Aqueous Methylsulphonylmethane (MSM) Solutions: An Integrated ATR-FTIR, Chemometric, and DFT Study
Source: Int J Mol Sci. 2025 Nov 12;26(22):10953. doi: 10.3390/ijms262210953 (PMC12652094; doi:10.3390/ijms262210953)
Supplement: Supplementary file 1 [file ijms-26-10953-s001.zip]

Archive with 1 entries (1 files):
- ijms-3989928-supplementary.pdf
